# Supplementary material for: Prevalence of stroke in children admitted with sickle cell anaemia to Mulago Hospital
Source: BMC Neurol. 2016 Sep 17;16:175. doi: 10.1186/s12883-016-0704-2 (PMC5026778; doi:10.1186/s12883-016-0704-2)
Supplement: Additional file 1: — The supplementary file is an excel sheet entitled SCA prevalence study primary data. It contains the primary data for the sickle cell anemia patients. This includes data on the age, sex and diagnoses of the patients on admission. (XLS 215 kb) [file 12883_2016_704_MOESM1_ESM.xls]

## Sheet: Sheet1
Age	Sex	Primary Diagnosis	Secondary Diagnosis
3	m	voc
13	f	voc
1.1	f	voc	septicaemia
9	m	voc
6	m	voc
3	f	voc
11	f	pyelonephritis
6.06	m	pneumonia
5	f	voc
5	f	malaria	severe anaemia
9	f	severe anaemia	pneumonia
1.03	f	voc	pneumonia
4	m	severe anaemia	heart failure
6	m	voc
4.06	m	severe anaemia
1	f	voc
0.08	f	severe anaemia
2.06	m	severe anaemia	pneumonia
11	f	voc
3.02	f	severe anaemia
5.06	m	voc
5	f	stroke	voc
1.06	f	voc	dactylitis
1.06	f	voc
0.1	m	pneumonia
12	f	severe anaemia	voc
12	m	voc
1.06	f	severe anaemia
9	m	voc
4	m	voc
9	f	moderate anaemia
8	f	voc	pneumonia
3.06	m	voc
0.08	m	severe anaemia
12	f	voc
7	f	severe anaemia
1.08	f	severe anaemia
12	f	severe anaemia	heart failure
5	m	severe anaemia
4	m	severe anaemia
4.06	f	severe anaemia
2	m	bacteraemia
14	m	voc
4	f	voc
1.01	f	malaria
5	m	voc
1.02	m	voc
1.09	m	voc	pneumonia
1.02	f	stroke
4	f	severe anaemia
3.06	m	voc
8	f	stroke	voc
10	m	severe anaemia
2	f	bacteraemia
4	m	severe anaemia	heart failure
7	m	voc
3	m	bacteraemia	pneumonia
7	f	stroke	uti
9	f	splenic sequestration
4.01	f	voc	bacteraemia
7	f	voc
1.03	m	bacteraemia
2.04	m	bacteraemia	uti
4	f	voc
5	f	haemolytic anaemia
3	f	severe anaemia
3.06	f	voc
1.11	f	voc
10	f	severe anaemia
4	f	voc
11	f	malaria
10	f	bacteraemia	dehydration
5	m	voc
4.06	m	severe anaemia
7	f	voc	pneumonia
2	m	voc
5	m	severe anaemia
0.06	f	severe anaemia
5	f	stroke
7	m	bleeding disorder
13	m	severe anaemia
1	m	stroke	acute diarrhoea
11	m	pneumonia
5	m	voc
5	m	severe anaemia
4	m	severe anaemia
4	f	pneumonia
7	f	severe anaemia
0.11	m	severe anaemia	bacteraemia
9	m	stroke
5	m	pneumonia
7	f	stroke
7	f	severe anaemia
4	f	malaria
13	m	voc
12	m	voc
7	f	stroke
1.01	m	severe anaemia
2.06	f	severe anaemia
0.06	m	severe anaemia	pneumonia
4.03	f	voc
14	m	malaria
8	f	voc
13	m	voc	severe anaemia
2.09	m	voc	acute chest syndrome
3.02	m	pneumonia
4	m	bacteraemia
4	f	voc
1	m	dactylitis
10	m	severe anaemia
4	f	severe anaemia	bacteraemia
13	m	voc
7	m	pneumonia
7	f	voc
5	m	voc	bacteraemia
5	m	severe anaemia
6	f	voc	severe anaemia
7	m	acute chest syndrome
8	m	voc	bacteraemia
1.08	m	bacteraemia	pneumonia
1	f	voc
8	f	voc
5.06	f	severe anaemia
0.07	m	voc
2.11	m	voc
11	f	voc
4.03	m	severe anaemia	heart failure
3	f	voc	malaria
2	f	voc
5	f	severe anaemia
2.1	m	voc
2.04	f	bacteraemia
4	m	voc
6	m	voc	pneumonia
13	m	severe anaemia
3.07	m	stroke
2.02	m	pneumonia
7.06	m	voc
7	f	voc
0.07	f	voc
0.07	m	pneumonia
9	m	stroke
3	f	pneumonia
7	f	malaria
7	m	voc	bacteraemia
12	m	severe anaemia
1	m	voc
2	m	pneumonia
3	m	voc
0.07	m	pneumonia
2.02	m	haemolytic anaemia	severe anaemia
9	f	severe anaemia	malaria
7	m	voc	urti
9	f	voc
3.06	f	malaria
3	m	urti	dehydration
11	m	severe anaemia
1	m	severe anaemia	urti
1	f	severe anaemia
8	m	voc
8	f	severe anaemia	uti
1.08	m	voc	pneumonia
5	m	voc
0.07	f	severe anaemia	pneumonia
0.07	f	multiple abscesses
3.06	f	malaria
1.03	f	paed iss	pneumonia
7	m	voc
5	m	voc
0.08	m	pneumonia	malaria
8	f	osteomyelitis
2	m	voc
6	m	malaria	voc
3.06	f	voc
2	f	voc
12	m	voc
3	f	severe anaemia
4	m	stroke	severe anaemia
11	f	acute abdomen
3.02	m	voc
4	f	voc
1.08	m	bacteraemia
7	m	severe anaemia	malaria
10	f	voc
9	m	stroke
1.04	f	severe anaemia
9	f	severe anaemia
9	f	voc
3.06	m	severe anaemia
4	f	acute chest syndrome
1.02	m	pneumonia	severe anaemia
12	m	voc
3.06	f	severe anaemia	malaria
5	m	voc
1.02	m	bacteraemia
1.06	m	severe anaemia
6	m	malaria
6	m	voc
2.09	m	acute chest syndrome
5	f	voc
0.08	f	bacteraemia
0.07	f	voc	pneumonia
9	f	voc
3	f	voc
9	m	voc
3	m	malaria
6	f	voc	bacteraemia
5	f	voc
3	f	severe anaemia
7	f	severe anaemia
5	m	bacteraemia
10	m	pneumonia
4	f	voc
11	f	voc
2.07	m	malaria
0.1	f	bacteraemia
5	m	voc	bacteraemia
9	f	severe anaemia
2.02	m	pneumonia
3	m	voc	osteomyelitis
1.06	m	voc	pneumonia
	f	voc
4	f	voc
2.11	f	stroke
9.04	f	malaria	severe anaemia
0.07	f	pneumonia
2.06	f	pneumonia
7	f	voc
11	f	persistent diarrhoea	voc
5	m	acute chest syndrome
6	f	voc
3.07	f	pneumonia
12	f	voc	dehydration
6	m	voc
2.04	m	pneumonia
7	f	severe anaemia
4	m	acute cholecystitis
1.03	f	acute chest syndrome
5	m	malaria
5	f	voc
15	m	voc
3.02	m	acute chest syndrome
4	m	voc
0.06	m	severe anaemia	dysentry
1.1	m	pneumonia
0.08	m	pneumonia
12	f	haemolytic anaemia
3	f	stroke
1.03	m	dactylitis
1.06	m	severe anaemia
8	m	voc
9	f	osteomyelitis
11.06	f	stroke
11	m	voc
13	f	voc
3	m	voc
1.03	m	bacteraemia
0.06	f	severe anaemia
10	f	voc
9	m	pneumonia
1.06	f	stroke
11	f	voc
0.11	m	dactylitis	bacteraemia
5.09	m	voc
0.07	m	pneumonia
7	f	acute chest syndrome
1.06	f	voc
0.06	m	voc
1.09	f	voc	pneumonia
3.06	f	severe anaemia
10	m	stroke
6	m	voc
8	m	voc
4.06	m	severe anaemia	voc
5	m	voc
4	m	voc	pneumonia
7	f	severe anaemia	voc
12	f	voc
11	f	pneumonia
9	m	malaria
1.06	m	pneumonia
3	f	pneumonia	severe anaemia
4	f	stroke
5	f	severe anaemia
1	m	pneumonia
5	f	pneumonia
2.02	m	bacteraemia
7	m	severe anaemia
7	f	voc
2	f	acute diarrhoea
10	f	voc	severe anaemia
11	m	stroke	severe anaemia
5	m	stroke
3	f	Chronic Otitis media
10	m	stroke	severe anaemia
3	m	stroke	dental caries
	m	voc
7	m	cellulitis
6	m	voc
9	m	stroke	bacteraemia
12	m	Avascular Necrosis Head femur
1.1	m	pneumonia
3.09	f	pneumonia
6.06	m	severe anaemia
7	m	voc
2.06	f	severe anaemia
1.06	m	severe anaemia
9	m	voc
5	m	bacteraemia
0.11	f	pneumonia
3.1	m	voc
3	m	pneumonia
8	f	voc
8	m	severe anaemia
12	f	voc
9	f	voc
3.03	f	voc
5	m	voc
0.09	f	severe anaemia
6	m	voc
13	f	severe anaemia
4.06	m	stroke
1.06	f	severe anaemia
8	f	stroke
1.06	m	dactylitis
0.07	m	severe anaemia
4	m	voc
13	m	voc
10	m	voc
9.03	f	voc	severe anaemia
3	m	voc
5	m	voc
12	f	voc
6	f	voc
4	m	voc
1.05	f	voc
10	f	voc
7	m	malaria
5	m	malaria	severe anaemia
4	m	malaria
12	m	pneumonia
3.04	m	severe anaemia
1.06	f	voc
3.08	f	voc
6	f	pneumonia
4	f	voc
1.03	m	malaria
3	f	bacteraemia
0.08	m	pneumonia
10	f	severe anaemia
2	m	acute chest syndrome
5	m	severe anaemia
4.06	m	malaria
8	f	voc
1.02	m	bacteraemia
1.05	m	pneumonia
5	m	severe anaemia
2.05	f	voc
2.06	m	pneumonia
7	m	voc
0.07	f	dactylitis
1.02	m	voc
6.06	m	severe anaemia	heart failure
4.06	m	tuberculosis
0.11	m	voc
0.06	f	severe anaemia
5	f	severe anaemia
1.02	m	haemolytic anaemia
0.09	m	dactylitis
12	f	severe anaemia
4	m	transient ischaemic attack
15	f	bacteraemia
6.05	m	severe anaemia
1.06	m	bacteraemia
1.04	f	Chronic Otitis media
7	f	voc
3.05	m	pneumonia
0.07	m	acute chest syndrome
3	f	severe anaemia
4	m	voc
3.04	m	stroke	voc
3.06	m	acute chest syndrome
8	f	athritis
1.09	m	voc
1.06	f	pneumonia
3.04	m	voc
7	f	voc
1.05	m	voc
4	m	carditis
0.08	m	severe anaemia	acute diarrhoea
1.01	m	severe anaemia
0.09	m	severe anaemia	malaria
9	m	severe anaemia
1.03	m	severe anaemia
0.09	f	bacteraemia
1.02	m	severe anaemia
5	m	malaria
8	f	bacteraemia
4	m	voc
6.06	m	stroke	severe anaemia
8	m	voc
5.1	m	voc
10	f	voc
0.06	m	voc
3.04	m	malaria
9	m	malaria
3.06	m	epistaxis
1.06	f	pneumonia
7	m	haemolytic anaemia
10	f	voc
1.1	m	pneumonia
3.01	m	malaria	bacteraemia
1.06	f	pneumonia
4.06	f	moderate anaemia
1.03	f	voc
8	f	pneumonia
10	f	voc
7	m	severe anaemia
10.03	f	voc
2.06	m	severe anaemia
5	m	severe anaemia
9	f	bacteraemia
6	m	pneumonia
2.06	m	malaria
7	m	severe anaemia	bacteraemia
8	f	malaria
12.06	f	severe anaemia
1.03	m	voc
0.09	m	urti
3.06	f	voc
2	f	bacteraemia
6.06	m	stroke
11	f	severe anaemia
6	m	acute chest syndrome
2.06	m	severe anaemia
4	f	malaria
5.08	f	severe anaemia
4	f	severe anaemia
1.02	f	pneumonia
2.04	f	severe anaemia
0.07	m	pneumonia
1	m	severe anaemia
2	m	dactylitis
7	m	severe anaemia
7	f	malaria
8	f	voc
6.06	f	stroke	bacteraemia
2	f	severe anaemia	pneumonia
6	f	pneumonia
10	f	voc
5	f	bacteraemia
10	m	severe anaemia
13	f	malaria
7	f	severe anaemia
11	m	pneumonia
5	m	stroke
8	m	severe anaemia	malaria
9	m	acute chest syndrome
3	f	voc	severe anaemia
4	m	bacteraemia
5	m	severe anaemia	pneumonia
8	f	pneumonia
11	f	severe anaemia	voc
2.06	f	voc
11	m	severe anaemia
2	f	voc
3	m	severe anaemia
2	f	severe anaemia	pneumonia
10	f	acute chest syndrome
7	m	severe anaemia
12	m	voc
	f	stroke	voc
2.03	f	severe anaemia	pneumonia
2	m	pneumonia
9	m	pneumonia
2	m	pneumonia
12	f	pneumonia
13	f	severe anaemia
13	f	voc
5.06	f	pneumonia
4.09	m	voc	bacteraemia
0.06	m	severe anaemia
5	m	acute abdomen
9	f	stroke	severe anaemia
6	m	severe anaemia
0.06	f	severe anaemia
11	f	voc
2	f	stroke	severe anaemia
4.06	f	pneumonia
6	m	voc
12	m	severe anaemia
3	f	severe anaemia
8	f	malaria
15	m	voc
2.03	f	voc
2	f	severe anaemia
1.03	m	dactylitis
1.06	f	bacteraemia
2	f	malaria
1.06	m	severe anaemia
6	m	severe anaemia
0.09	m	malaria
4	m	voc
0.1	f	voc
0.09	f	dactylitis
8	m	severe anaemia
3	f	severe anaemia
10	f	voc
1.03	m	pneumonia
1.01	m	voc
2.09	f	bacteraemia
6	f	bacteraemia
11	m	voc
1.02	m	stroke
7	f	voc
6	m	voc
12	m	haemolytic anaemia
9	f	voc
8	m	voc
6	m	voc
2.06	f	haemolytic anaemia
11	m	voc
6	f	stroke	bacteraemia
1.06	m	severe anaemia
1.05	m	acute chest syndrome
3	m	voc
11	f	voc	bacteraemia
9	f	haemolytic anaemia
4	m	bacteraemia
9	f	voc
0.06	m	voc
2.11	m	severe anaemia
3	f	stroke
13	m	stroke	bacteraemia
10	f	malaria
6.06	m	severe anaemia
1.03	m	malaria
6	f	severe anaemia
10	f	heart failure
5	m	malaria
8	m	severe anaemia
9	m	severe anaemia
2.06	f	stroke	pneumonia
1.06	m	severe anaemia
9	f	voc
5	f	severe anaemia
5	f	voc
5	m	priapism	voc
4	m	cellulitis
9	f	voc
11	m	acute chest syndrome
7	m	voc
4	f	voc
4	m	severe anaemia
2	f	voc
3	m	severe anaemia
7	f	voc
13	f	severe anaemia
7	m	voc
3	m	acute chest syndrome
2.06	m	pneumonia
6	m	severe anaemia
1.03	m	malaria
6	f	severe anaemia
3	m	severe anaemia
2.06	f	acute chest syndrome
1	m	voc
11	f	voc
2.06	m	pneumonia
10	f	stroke
1	m	pneumonia
8	f	stroke
	f	dactylitis
6	m	voc
11	f	cardiomyopathy
12	m	osteoarthritis
7	f	voc
10	f	stroke	malaria
2	m	voc	malaria
4	f	malaria
1.05	f	athritis
13	m	severe anaemia
3.05	m	bacteraemia
10	m	voc
7.06	f	voc
4	f	severe anaemia
2.05	f	voc
5	f	bacteraemia
7	f	severe anaemia
1.06	f	malaria	severe anaemia
8	m	voc
1.06	m	voc
3.06	f	severe anaemia
10	m	malaria
1	f	cellulitis
3	f	severe anaemia
2	m	voc
13	f	haemolytic anaemia
5	f	voc
2.06	m	acute abdomen
0.06	f	febrile convulsions
0.08	f	pneumonia
	f	stroke	bacteraemia
4	f	voc
1	m	bacteraemia
9	m	voc
1	f	severe anaemia
0.07	f	malaria
2.07	f	voc
6	m	voc
4	f	severe anaemia
4.01	f	voc	malaria
5	f	severe anaemia
10	f	voc
3	f	severe anaemia
8	m	acute chest syndrome
1.01	m	bacteraemia
4.06	f	bacteraemia
3.01	f	severe anaemia	bacteraemia
7.1	m	severe anaemia
13	f	severe anaemia
9	f	severe anaemia
9	m	voc
4	m	voc
7	f	voc
4.06	f	voc
5	f	voc
5	f	bacteraemia
4	m	severe anaemia
1.04	m	haemolytic anaemia
0.09	f	dactylitis
7.03	m	stroke
2	m	dactylitis
0.06	m	dactylitis
1.07	m	bacteraemia
3.02	m	stroke
1.06	m	bacteraemia
4	f	voc
1.06	m	bacteraemia
4.06	f	voc
3.06	f	voc
12	f	voc
3.03	f	stroke
11	f	meningitis
7.03	m	malaria
6	m	severe anaemia
5	f	stroke	voc
2.06	m	malaria
6	f	voc
5	f	acute chest syndrome
1.05	m	bacteraemia
3.06	m	severe anaemia
9	m	malaria	bacteraemia
3	m	pneumonia
7	m	pneumonia
4	m	stroke	malaria
1.03	m	bacteraemia
2	m	severe anaemia
7	m	voc
6	m	voc
9	m	severe anaemia
8	f	voc
6	m	voc
	m	voc	severe anaemia
10	f	voc
3	m	bacteraemia
10	f	bacteraemia
10	f	severe anaemia	bacteraemia
6	f	severe anaemia
2.06	m	severe anaemia
2.06	m	bacteraemia
12	f	pneumonia
7	f	voc
1	f	bacteraemia
4	m	severe anaemia
0.06	f	severe anaemia
5	m	voc
2.06	f	bacteraemia	severe anaemia
3.07	m	pneumonia
7	m	stroke	uti
6	m	severe anaemia
3	m	malaria
0.1	f	pneumonia
6	m	bacteraemia
1.06	m	severe anaemia
10	f	malaria
0.09	m	acute chest syndrome
2.06	f	voc
1	m	malaria
8	f	voc
2	f	voc
2.01	f	severe anaemia	voc
6	f	severe anaemia	heart failure
11	m	stroke	voc
1.06	f	voc	bacteraemia
2.01	m	voc
9	f	acute chest syndrome
9	f	severe anaemia	bacteraemia
3	f	malaria	bacteraemia
0.06	m	febrile convulsions
2	m	malaria
3	f	voc
1.07	m	bacteraemia
3	m	voc	bacteraemia
1.06	m	pneumonia	dactylitis
5.06	f	voc	severe anaemia
12	m	hepatic encephalopathy	cholelithiasis
4	m	voc	bacteraemia
0.06	m	severe anaemia
12	m	stroke
2.05	m	malaria
3	f	voc
2	m	voc
5.06	f	voc
8	f	voc
8	f	voc
3	m	voc	bacteraemia
4	f	acute chest syndrome
1.04	m	pneumonia
6	f	voc
9	m	stroke
3.06	f	voc	bacteraemia
8	m	voc	pneumonia
7	f	pneumonia	bacteraemia
3.06	m	bacteraemia
10	f	voc
6.06	f	acute chest syndrome	voc
7	m	bacteraemia
1	m	bacteraemia	severe anaemia
4	f	pneumonia	severe anaemia
3.06	m	bacteraemia	severe anaemia
8	m	voc	bacteraemia
13	f	voc
1.07	m	voc	bacteraemia
1.06	f	voc
6	m	severe anaemia	heart failure
4.06	m	voc
5	f	severe anaemia
10	f	pneumonia
3	f	pneumonia
0.06	m	dactylitis
4.06	f	voc
1	m	voc
2.06	m	pneumonia	bacteraemia
1.06	f	pneumonia
1.06	f	voc
3.01	f	bacteraemia
1.01	f	voc
6	f	bacteraemia
7	m	voc
12	m	voc
10	m	severe anaemia
2.05	m	voc
8	m	severe anaemia
8	f	voc
9	m	malaria
6	m	splenic sequestration
3	m	pneumonia
4.06	m	pneumonia	voc
1.09	f	malaria
0.07	m	severe anaemia
4	f	stroke	severe anaemia
1.04	m	dactylitis
5	m	malaria
0.07	f	severe anaemia
3.1	f	stroke	severe anaemia
7	f	voc
6	f	voc
7	m	voc
10	m	voc
3	f	pneumonia
3	m	voc
11	f	voc
0.07	m	voc
4	f	voc
8	f	stroke	SAM -NE
3	m	bacteraemia
7	m	splenic sequestration	bacteraemia
10	m	pneumonia
1.08	m	malaria
0.07	m	pneumonia
5.03	m	stroke	bacteraemia
2.06	m	severe anaemia
1.02	f	dactylitis	bacteraemia
4	m	pneumonia
2.09	m	cellulitis
7.09	f	voc	bacteraemia
2	m	severe anaemia
2.11	f	bacteraemia
7	f	bacteraemia
0.11	f	voc	dactylitis
2.6	f	voc
5	m	voc
7	f	voc	severe anaemia
7	f	severe anaemia
0.09	m	bacteraemia
3	m	severe anaemia
1.03	m	pneumonia
2.09	f	voc	bacteraemia
12	f	acute chest syndrome
10	m	voc
7	f	bacteraemia	voc
6	f	haemolytic anaemia
5	f	stroke	pneumonia
1.07	m	severe anaemia
6	m	voc
4	m	pneumonia
1.06	f	pneumonia	severe anaemia
2.08	f	acute chest syndrome
3	m	voc	severe anaemia
3	f	pneumonia	malaria
2.07	f	severe anaemia
3	f	severe anaemia	pneumonia
1.09	m	severe anaemia
3	f	splenic sequestration
2	f	voc
2.01	f	pneumonia
4	m	voc
3	f	voc
8	f	stroke	bacteraemia
12	m	stroke	voc
5	m	severe anaemia	voc
6	m	stroke
5.06	m	pneumonia
5	f	stroke	bacteraemia
13	m	voc
5	f	voc	severe anaemia
11	f	acute chest syndrome
0.07	f	severe anaemia	bacteraemia
8	f	stroke	voc
8	m	voc
6	f	pneumonia	severe anaemia
2.04	m	pneumonia
7	m	voc	malaria
6	m	severe anaemia
4	f	voc
5	f	voc	bacteraemia
9	m	severe anaemia
3.06	f	voc
7	m	haemolytic anaemia
11	m	voc
4.06	f	malaria
6	f	voc
10	m	pneumonia
5	f	severe anaemia
7	m	voc
3.1	f	malaria	severe anaemia
5	m	voc
1.06	m	voc
9	f	stroke
9.02	m	voc
1.06	f	severe anaemia	malaria
0.07	f	bacteraemia
5.06	m	acute chest syndrome
11	m	voc
6.06	f	stroke
11	f	bacteraemia
1.05	m	voc
9	m	voc
8	f	stroke
2.08	m	pneumonia
10	m	bacteraemia
10	m	voc
3.06	f	bacteraemia
6	f	voc
5	m	stroke
5	f	severe anaemia	pneumonia
1.06	m	pneumonia
1.06	f	osteomyelitis
6	m	acute chest syndrome
4	f	voc	bacteraemia
8	m	voc
8	f	voc
0.07	m	voc
8	f	voc
2.06	f	severe anaemia	malaria
6	f	acute chest syndrome
11	f	voc
9.06	f	stroke	bacteraemia
7	f	bacteraemia
5	f	pneumonia
5	m	acute chest syndrome
4	f	voc
5	m	pneumonia
3	m	bacteraemia
7	f	severe anaemia
1.01	m	cellulitis
0.02	f	voc
5	m	severe anaemia
11	m	stroke
1.06	f	voc
5	m	voc
4	m	voc
1.01	f	pneumonia
9	m	stroke	severe anaemia
4	f	voc
5	m	voc
5	m	dehydration
5	m	severe anaemia
1.03	f	severe anaemia
7	m	bacteraemia
9	f	voc	uti
3	m	voc	bacteraemia
10	f	stroke	bacteraemia
10	f	malaria
2	m	acute chest syndrome
5.06	m	heart failure
4	m	voc	severe anaemia
3	m	bacteraemia
11	m	severe anaemia
6	f	pneumonia
1.01	m	malaria
3	m	voc
4	f	bacteraemia
4	m	pneumonia
2.01	m	pneumonia
3.01	m	severe anaemia
1.01	f	severe anaemia
6	f	voc
7	m	acute chest syndrome
1.04	m	pneumonia
5	f	voc	severe anaemia
12	m	voc
0.07	f	urti
4.06	m	severe anaemia
5.06	f	malaria
1	m	severe anaemia
7	m	voc
5	m	voc	pneumonia
1.08	m	pneumonia
12	f	voc
2.01	f	severe anaemia
4.01	m	malaria
10	f	voc
1.02	m	voc
1.02	f	severe anaemia
11	m	stroke	severe anaemia
3.1	f	voc	bacteraemia
2.06	m	voc
1.08	f	voc
3	m	voc
1.03	m	bacteraemia
4.06	m	bacteraemia
3.06	m	pneumonia
5	m	voc	pneumonia
9	f	severe anaemia
5	f	severe anaemia
6	f	voc	malaria
6	f	voc
9	f	stroke
4.06	f	pneumonia	bacteraemia
3	f	voc
4	m	pneumonia
12	m	severe anaemia
1.06	m	pneumonia
7	f	severe anaemia
8	m	voc
2	m	bacteraemia
6	m	severe anaemia
12	m	severe anaemia
11	m	voc
4	f	voc
2	m	dactylitis
3	m	voc	bacteraemia
1.06	f	voc
10	f	severe anaemia
13	m	voc
2.06	m	dactylitis
1.02	f	pneumonia
1.02	m	severe anaemia
8	m	severe anaemia
0.09	m	dactylitis
11	m	voc
7	f	bacteraemia
3.09	f	voc
3	f	severe anaemia
12	m	acute chest syndrome
5.09	m	severe anaemia
5.06	m	acute chest syndrome
4	f	acute chest syndrome
3	m	stroke	pneumonia
6.05	f	severe anaemia
5	m	severe anaemia
3.11	f	voc
	f	malaria
1.02	f	severe anaemia
12	m	voc
1.03	f	bacteraemia
1	f	dactylitis
3.03	m	bacteraemia
3	f	pneumonia
11	m	severe anaemia
7	f	severe anaemia
2.04	m	voc
11	f	voc
4.06	m	uti
8	m	malaria
5	m	voc
2.02	m	voc
12	m	voc
1.1	f	pneumonia
1.01	f	bacteraemia
3.1	f	voc	bacteraemia
10	m	voc
6	f	severe anaemia
12	m	pneumonia
6	f	stroke	bacteraemia
8	f	severe anaemia	bacteraemia
4	m	stroke	bacteraemia
2.07	f	pneumonia
1.02	m	severe anaemia
4	f	bacteraemia	voc
5	f	voc
3	f	voc	pneumonia
12	m	stroke	voc
4	f	bacteraemia
6	f	voc
1.01	f	voc
1.06	m	splenic sequestration
4	m	voc
6.06	f	stroke	acute diarrhoea
4.04	m	acute chest syndrome
8	f	voc
5.06	m	voc
0.09	f	dactylitis
3	m	osteomyelitis
0.09	m	dactylitis
1.01	m	voc
5	f	severe anaemia
6	m	voc
12	f	voc
8	f	acute abdomen
1.03	f	voc
4	m	voc
12	m	voc
1.09	m	acute chest syndrome
1	f	dactylitis
11	m	voc
2.06	m	severe anaemia
9	m	voc
3	m	malaria
1.01	f	severe anaemia
5	f	osteomyelitis
5	f	voc
9	m	severe anaemia
8	m	pneumonia
5	m	voc
5	f	cholecystitis
6	m	splenic sequestration
6	f	malaria
13	m	voc
2.06	f	voc
7	m	voc
5	f	voc	malaria
0.08	m	dactylitis
10	m	voc
13	m	voc	severe anaemia
12	m	voc
4	f	acute abdomen
0.11	m	severe anaemia
4	f	voc	bacteraemia
5	f	bacteraemia
4	m	voc	bacteraemia
11	m	acute chest syndrome
6	m	voc
3.06	f	acute chest syndrome
6	f	voc
8	f	severe anaemia
13	f	bacteraemia
10	m	voc	bacteraemia
10	m	voc	acute chest syndrome
12	m	voc
10	m	stroke	severe anaemia
6	m	severe anaemia
8	m	severe anaemia	bacteraemia
2.06	f	severe anaemia	malaria
3.06	m	voc
12	m	bacteraemia
4.06	m	voc
6	f	osteomyelitis
4	f	acute chest syndrome
2	f	voc	osteomyelitis
2.05	m	bacteraemia
9	m	stroke	severe anaemia
8	m	severe anaemia	malaria
5	m	stroke	acute abdomen
2.05	m	voc	severe anaemia
2.06	f	pneumonia
6	m	voc
10	m	voc
1.04	f	voc
1.03	f	dactylitis	bacteraemia
1.06	m	malaria
11	f	voc
2	m	voc
2.07	m	acute chest syndrome
11	m	voc
9	f	voc	malaria
8	m	severe anaemia	pneumonia
1.03	f	voc
2.01	f	pneumonia
0.1	f	pneumonia
5	f	severe anaemia	malaria
8	f	voc
12	m	voc
6	m	voc
5	m	voc
2.1	m	bacteraemia
6	m	severe anaemia	heart failure
6	m	voc
3.1	m	stroke
6	m	stroke	pneumonia
7	f	bacteraemia	voc
6	f	voc
1	f	bacteraemia
5	f	voc
5	m	voc	pneumonia
0.1	m	voc
5	f	severe anaemia
12	m	severe anaemia
1.01	f	voc
9	m	severe anaemia	malaria
2	m	osteomyelitis
6	f	voc
0.1	f	acute diarrhoea
8.06	m	pneumonia
1.06	m	dactylitis
9	m	urti
9	f	voc	bacteraemia
10	f	voc
4	f	bacteraemia
3.05	m	bacteraemia
10	f	voc
2	m	voc	bacteraemia
9	m	severe anaemia
1.02	m	severe anaemia
5	m	pneumonia
5	m	voc
11	f	voc	bacteraemia
1.07	m	severe anaemia
6.01	f	voc
7	f	voc
2.01	m	voc
12	m	severe anaemia
4	f	bacteraemia
3	f	bacteraemia
11	m	voc	severe anaemia
1.02	f	severe anaemia
8	m	malaria
4	m	voc
1	f	voc
8	m	voc
6	f	voc
3.01	m	acute chest syndrome
7	m	bacteraemia
7	m	voc
1.03	m	bacteraemia
11	m	bacteraemia
7.01	m	bacteraemia
4	m	malaria
7	f	pneumonia
10	m	voc
1.01	f	voc
1.06	m	voc	pneumonia
1.08	m	dactylitis
6	f	bacteraemia
3.09	f	stroke	bacteraemia
3	m	voc
12	f	voc
1.06	f	bacteraemia
6	f	severe anaemia
5	f	voc
4	f	stroke
9	m	bacteraemia
1.01	m	pneumonia
0.09	f	dactylitis	severe anaemia
1.04	f	bacteraemia
2	f	severe anaemia
4.1	m	stroke	severe anaemia
8	m	pneumonia
3.06	m	acute chest syndrome
12	m	stroke
6	m	voc
0.11	f	severe anaemia
3.06	m	severe anaemia
12	m	severe anaemia
8	f	severe anaemia
1.08	f	pneumonia
9	m	severe anaemia
4	m	voc
9	f	voc
5	m	bacteraemia
6.1	f	voc
4	m	voc
5	m	severe anaemia
3	f	severe anaemia
4	m	pneumonia
10	f	voc
4.02	m	voc
4	f	malaria
0.09	f	dactylitis
8	f	voc
12	f	severe anaemia
0.1	f	voc
1.1	f	bacteraemia
3.06	f	voc
6	f	severe anaemia
8	f	voc
8	m	malaria
7	f	severe anaemia	malaria
8	m	stroke	severe anaemia
10	m	severe anaemia
6.06	f	voc
13	f	voc
7	f	voc
10	m	voc
11	f	malaria
5	f	voc
11	f	pneumonia
2.06	m	pneumonia
7	f	voc	severe anaemia
0.09	m	voc
2	f	pneumonia
12	f	voc
1.06	f	severe anaemia
7	f	severe anaemia
3.01	m	voc
4.01	m	voc
4	m	pneumonia
6	m	severe anaemia	malaria
7	f	voc
1.11	m	voc
6	f	malaria
8	m	voc
4	m	stroke
8	f	malaria
9	f	voc
9	m	stroke	severe anaemia
5	f	pneumonia
15	m	voc
10	m	severe anaemia	malaria
6	f	severe anaemia
8	f	severe anaemia	voc
4.05	m	voc
6	f	voc
6	m	severe anaemia
7	f	bacteraemia
1.02	m	severe anaemia
6	m	voc
15	f	voc
	f	severe anaemia
4	f	stroke	severe anaemia
9	m	osteomyelitis	severe anaemia
10	f	bacteraemia
1.09	m	cellulitis
10	f	voc
7	m	voc	severe anaemia
12	m	voc
9	f	voc
1.02	m	severe anaemia
5	m	acute chest syndrome
1.04	f	severe anaemia
13	m	stroke	severe anaemia
6	m	severe anaemia
9	f	voc
15	f	severe anaemia
1	m	bacteraemia
4	f	severe anaemia
3.01	m	voc
7	m	stroke
12	m	voc
1.05	m	voc
8	f	severe anaemia
	m	priapism
13	m	voc
4	m	stroke
8	f	voc
6	f	severe anaemia
9	f	stroke	voc
10	m	voc
0.11	m	p
0.8	m	severe anaemia	malaria
8	f	stroke	pneumonia
9	f	voc
2	f	severe anaemia
9	f	voc
7	m	voc
2	m	voc
2.06	m	severe anaemia
14	m	voc
4.08	m	stroke	voc
4.01	f	voc
6	f	voc
11	m	stroke	severe anaemia
11	m	voc
6	f	voc
8	f	voc
12	m	pneumonia
12	f	severe anaemia	heart failure
12	m	voc
7	m	pneumonia
7	m	voc
1.04	m	bacteraemia
1.08	m	acute chest syndrome
5	m	voc
8	f	pneumonia
13	m	bacteraemia
9	m	bacteraemia
1.02	m	pneumonia
7	m	stroke	bacteraemia
6	m	voc	bacteraemia
8	m	bacteraemia
6	f	voc	pneumonia
5	m	severe anaemia
3.07	m	voc
1	f	severe anaemia
0.09	m	pneumonia
10	m	severe anaemia
1.01	f	severe anaemia
12	m	voc
8	f	voc
7	f	voc
6	m	voc
4	f	bacteraemia
1.06	f	pneumonia
6	f	voc
4.11	m	bacteraemia
15	m	voc
2.07	m	severe anaemia
12	m	voc
6	f	severe anaemia	malaria
4.06	m	voc
8	m	severe anaemia
9	m	stroke
7	f	voc
7	m	bacteraemia
3	f	severe anaemia
2.06	m	voc
4	f	voc
5	m	voc
4.06	f	osteomyelitis
2.03	m	pneumonia
7	f	voc
2.05	m	severe anaemia	malaria
10	f	uti	severe anaemia
2.06	f	dactylitis
1.09	f	bacteraemia
7	m	stroke	bacteraemia
10	f	stroke
7	m	severe anaemia
3	f	severe anaemia	heart failure
9	f	voc
1	m	pneumonia
3	f	bacteraemia
1.09	m	voc
5	m	bacteraemia
2.06	m	bacteraemia
7	f	voc
3.08	f	voc
6	f	bacteraemia
6.06	m	voc
8	f	voc
4.06	m	voc	acute abdomen
3.06	m	bacteraemia
5	m	pneumonia	voc
0.09	m	dactylitis
1.01	m	dactylitis
2	m	voc	pneumonia
5	f	voc
1.1	m	severe anaemia
4	m	voc
9	f	pneumonia
7	m	severe anaemia
5	m	voc
0.09	f	malaria
2.06	m	voc
6	f	voc	acute chest syndrome
1.03	m	severe anaemia
7	f	voc
4	m	bacteraemia
3	m	voc
4	m	acute chest syndrome
6	m	severe anaemia
2.06	m	severe anaemia
5	f	stroke
5	f	pneumonia
	m	voc
5	m	stroke
12	f	voc
4.06	m	malaria
3.05	f	pneumonia
13	m	acute chest syndrome
14	f	voc
3	m	dactylitis
5.07	f	voc
11	f	voc
7	f	voc
1.07	f	severe anaemia
7	m	voc
9	f	bacteraemia
10	f	voc	bacteraemia
6	f	pneumonia
3.06	m	severe anaemia
3.1	f	voc
1.02	f	voc
4	f	stroke	voc
1	f	dehydration
3	m	acute chest syndrome
7	f	bacteraemia
6	m	severe anaemia
13	m	voc
2.06	f	voc
4.04	m	severe anaemia
8	f	voc	bacteraemia
6	m	pneumonia
2.1	f	malaria
3.11	f	pneumonia
7	f	pneumonia
0.08	f	dactylitis
1	f	bacteraemia
3	f	voc	pneumonia
8	m	severe anaemia
1.09	m	pneumonia
3.06	f	malaria
7	m	voc
8	f	leg ulcer
4	m	stroke	voc
6.07	m	voc
6	f	acute chest syndrome
2.03	m	severe anaemia
3.1	f	voc
8	f	severe anaemia
2.06	f	pneumonia
3.06	m	pneumonia
14	m	voc
3.04	f	voc
2.02	m	pneumonia
3	m	voc
9	m	voc
7	m	voc
3.06	m	bacteraemia
2	m	voc
11	m	voc
7	m	severe anaemia
8	m	severe anaemia
9	f	severe anaemia
2.07	f	stroke	pneumonia
14	f	severe anaemia
15	m	severe anaemia
8	m	pneumonia
0.09	f	dactylitis
4.06	m	stroke	severe anaemia
3	f	severe anaemia
2.02	m	bacteraemia
7	m	voc
8	f	severe anaemia
4.06	m	bacteraemia
7	m	pneumonia
5	f	severe anaemia	bacteraemia
3.06	f	bacteraemia
2	m	malaria
9	f	stroke	pneumonia
11	f	bacteraemia
4	f	stroke	severe anaemia
2	f	pneumonia
8	f	voc
5.06	m	bacteraemia
5	f	pneumonia
10	m	voc
7	m	bacteraemia
5	m	severe anaemia
10	f	bacteraemia
8	m	voc
2.06	m	pneumonia
1.04	m	pneumonia
8	m	bacteraemia
11	f	voc
13	f	voc
1.04	f	pneumonia
4	m	severe anaemia
4	m	severe anaemia
1.1	m	severe anaemia
8	f	severe anaemia	bacteraemia
3.06	m	voc
13	m	severe anaemia
8	m	bacteraemia
0.09	m	dactylitis
8	f	bacteraemia
9	f	severe anaemia
5	m	malaria
2.11	f	acute abdomen
10	f	severe anaemia
7	f	severe anaemia
11	m	voc
14	m	severe anaemia
0.09	f	severe anaemia
1.07	m	severe anaemia	cholecystitis
10	f	stroke	bacteraemia
1.04	m	voc
1.03	f	malaria
3	m	pneumonia
2.06	m	severe anaemia
0.08	f	severe anaemia
1.04	m	severe anaemia
9	m	bacteraemia
2.04	m	bacteraemia	severe anaemia
3	f	dactylitis
12	m	severe anaemia
9	f	voc
5	m	voc
1.08	f	bacteraemia
8	f	voc
4	m	voc
2.03	f	severe anaemia
1.07	f	voc
3	m	voc
4.06	m	voc
3	m	voc
10	m	pneumonia
13	m	voc
3.09	m	voc
3.04	m	voc
6.06	f	voc
8	m	voc
3	f	pneumonia
13	m	voc
3	m	severe anaemia
1.07	m	pneumonia
1.07	m	pneumonia
2	f	bacteraemia
11	f	voc
9	f	acute chest syndrome
10	f	voc
0.09	f	malaria
12	f	voc
9	f	voc
4	f	pneumonia
7	f	severe anaemia
5	m	voc
1	f	dehydation
9	m	voc
12	f	voc
3.06	f	severe anaemia
7	f	voc
8	f	acute abdomen
13	f	voc
12	f	acute chest syndrome
14	m	voc
13	f	voc
7	f	voc
1.09	m	pneumonia
6	f	severe anaemia
1	m	bacteraemia
10	m	acute chest syndrome
1.06	f	pneumonia
2.07	m	severe anaemia
2	f	severe anaemia
8	m	severe anaemia
2.06	f	pneumonia
10	f	voc
8	f	dactylitis
0.09	f	severe anaemia
3.1	m	voc
5	m	dactylitis
3	m	voc
14	f	voc
8	f	voc
4	f	voc
3.08	f	severe anaemia
5	f	voc
3	f	voc
14	f	acute chest syndrome
8	f	voc
4	m	voc	severe anaemia
3.08	f	bacteraemia
5	m	severe anaemia
4	f	severe anaemia
3	m	voc
3	f	severe anaemia
5	f	voc
11	m	severe anaemia
2.06	m	severe anaemia
1.09	m	voc
3	f	dactylitis
3	m	voc
1.04	m	severe anaemia
15	f	pneumonia
9	m	stroke
14	m	voc	severe anaemia
0.08	m	bacteraemia
6	m	malaria
12	f	severe anaemia
4	m	voc
6	f	malaria
11	f	voc
5	m	severe anaemia
8	m	severe anaemia
	m	severe anaemia
9	f	severe anaemia
7	m	pneumonia
6	m	stroke
5.06	m	bacteraemia
5	f	voc
1.01	m	severe anaemia
11	m	leg ulcer
1	f	pneumonia
6	f	voc
	f	voc
	m	severe anaemia
10	f	haemolytic anaemia
10	f	voc
2	m	voc
2	m	pneumonia
7	f	voc
6	f	pneumonia
2.06	f	pneumonia
6	m	bacteraemia
1.04	f	severe anaemia
7	f	bacteraemia
9	m	voc
0.09	f	severe anaemia
7	m	voc
6	f	severe anaemia
8	f	bacteraemia
9	m	bacteraemia
5	f	voc
7	f	voc
2.06	m	pneumonia
11	m	severe anaemia
3	m	bacteraemia
8	f	severe anaemia
0.1	m	voc
11	m	voc
7	m	stroke
4.06	f	severe anaemia
6.06	f	bacteraemia
2.06	f	severe anaemia
4	m	acute chest syndrome
1.03	f	voc
1	f	bacteraemia
0.1	f	malaria
6.06	m	voc	asthmatic attack
9	m	voc	severe anaemia
6	f	voc
1.03	m	pneumonia
6	m	voc
9	f	voc
8	m	voc
3	f	voc
4	f	malaria
14	f	voc
4	m	voc	malaria
6	f	severe anaemia
3	f	severe anaemia	heart failure
7.06	f	severe anaemia
1.06	m	severe anaemia
4	f	stroke
12	f	pneumonia
3	f	voc	severe anaemia
0.09	f	pneumonia
2.07	f	painful crisis
6	m	severe anaemia	heart failure
3.07	m	severe anaemia
2.06	f	malaria
4.06	f	pneumonia
10	f	painful crisis
5	m	stroke
4	m	voc
10	m	anaemia
6	m	pneumonia
12	m	acute chest syndrome
9.06	m	painful crisis
5	m	severe malaria
13	m	painful crisis
3.06	m	voc
7	m	voc	bacteraemia
13	m	severe anaemia
7	m	voc
13	m	resolving malaria
4	m	voc
10	m	voc
6	f	sepsis
1	m	severe malaria
5.06	f	voc
4	f	severe anaemia
3.06	f	transient ischaemia attack
0.1	f	severe anaemia	heart failure
1.04	m	pneumonia
13	m	painful crisis
9	f	painful crisis
13	f	encephalopathy
6.06	f	painful crisis
7	m	voc
7	f	voc
5.08	m	severe anaemia
2.02	f	severe anaemia
4	m	severe anaemia
1.05	f	voc	septicaemia
13	f	voc
3	m	acute chest syndrome
2.06	m	severe malaria
13	m	painful crisis
6	f	painful crisis
1.06	m	pneumonia
1.07	m	pneumonia
5	f	severe malaria
5	f	bacteraemia
8	m	severe anaemia
6.06	m	severe anaemia
5	f	painful crisis
7	f	painful crisis
9	f	severe anaemia
9	m	painful crisis
4.06	f	bronchopneomonia
9	f	anaemia
8	f	painful crisis
7	f	painful crisis
0.09	m	severe anaemia
0.09	m	dactylitis
10	f	painful crisis
15	m	painful crisis
1.03	m	dactylitis
8	m	severe anaemia
13	m	old stroke	septicaemia
10	m	severe anaemia
1.09	f	severe anaemia
0.11	f	severe anaemia
11	f	voc
6	m	haemolytic crisis
1.02	f	dactylitis
2.06	m	painful crisis
3	m	haemolytic crisis
7	f	painful crisis
1.07	m	voc
1.08	m	pneumonia
1	m	septicaemia
4.07	f	stroke	anaemia
8	m	severe anaemia
6	m	stroke	anaemia
1.06	f	painful crisis
5.06	f	pneumonia
5	m	mosentric crisis
5	m	severe anaemia
2	f	stroke
10	f	severe malaria
3	f	painful crisis
4	m	stroke	severe anaemia
3.06	m	pneumonia
9	f	severe anaemia
9	f	severe anaemia
7	m	urti
7	f	acute chest syndrome
5	m	painful crisis
5	f	severe anaemia
9	m	bacteraemia
5	f	voc
9	f	severe anaemia
3.05	f	acute chest syndrome
2	f	painful crisis
8	m	severe anaemia
5.01	f	acute chest syndrome
3.06	m	stroke	pneumonia
4	m	voc
12	f	severe anaemia	pneumonia
4	m	painful crisis
0.09	f	sepsis
1.1	f	voc
5	m	acute chest syndrome
6	f	painful crisis
2.04	f	severe anaemia
9	f	revolving painful crisis
7	m	stroke
6	m	pneumonia	severe anaemia
11	m	voc	septicaemia
9	f	voc
15	m	severe malaria
7	m	voc	pneumonia
2	f	malaria	pneumonia
15	m	haemolytic crisis
7	m	voc
12	f	voc	severe anaemia
3.07	m	severe anaemia
3	f	pneumonia
8	m	voc
	f	severe anaemia	stroke
7	f	acute abdomen	voc
10	f	severe anaemia
7	m	voc	pneumonia
4	m	severe anaemia
8	f	stroke
1.04	m	severe anaemia
11	m	meningitis
7	m	severe anaemia
10	f	severe anaemia
8	m	severe anaemia	severe malaria
7	f	pneumonia
8	f	acute chest syndrome
4	m	severe malaria	voc
2.08	f	severe anaemia	severe malaria
6	f	severe anaemia	severe malaria
2.04	f	bacteraemia	voc
1.06	f	pneumonia	voc
4	m	sequestration crisis
2.06	m	septicaemia
2.04	m	dactylitis
7	m	voc
5	f	severe anaemia
2.02	m	resolving voc
1.04	m	pneumonia
6	m	stroke
8	f	severe anaemia
4	f	anaemia
7	m	pneumonia
2	m	dactylitis
2.02	m	acute mesentic crisis
1.06	m	severe anaemia
2.08	f	severe anaemia	septicaemia
1.04	m	dactylitis
6	f	voc
9	m	pneumonia	septicaemia
1.08	f	voc
	f	bilateral stroke	severe anaemia
8	f	septicaemia	severe anaemia
6	f	voc	septicaemia
8	f	acute painful crisis
1.06	f	painful crisis	pneumonia
7	f	resolving voc
6	m	septicaemia
7	f	voc
13	f	malaria	voc
9	f	malaria	severe anaemia
11	f	mesenteric crisis
5	m	voc
10	m	severe anaemia
11	f	voc
1.06	m	septicaemia
10	f	stroke	septicaemia
12	m	stroke
1.06	m	painful crisis	severe anaemia
8	m	voc	severe anaemia
7	m	rti
10	f	stroke	voc
13	f	severe anaemia
9	f	severe anaemia
11	m	septicaemia
1	f	painful crisis
2.06	m	acute chest syndrome
2	f	septicaemia
2.08	f	voc
2	f	voc
9	m	severe anaemia
4	f	voc
8	m	voc
6	f	voc	malaria
1.06	f	pneumonia
8	f	painful crisis
3.08	f	painful crisis
4.08	f	voc
12	f	stroke
4	m	painful crisis
13	f	mesenteric crisis
5	m	bacteraemia
3	m	voc	pneumonia
5	f	severe anaemia	septicaemia
3.01	m	voc
13	m	voc
4.06	f	severe malaria
0.09	f	pneumonia
6.06	m	pneumonia
9	f	severe malaria
3.08	m	voc	septicaemia
7	m	severe anaemia
4	f	voc	septicaemia
1.08	m	severe anaemia	failure
6	f	bacteraemia
14	m	voc	septicaemia
4.11	f	stroke	severe anaemia
1.06	m	severe anaemia
2.07	m	sepsis
3.06	f	voc	septicaemia
10	f	voc
2	f	septicaemia
1.03	m	painful crisis	severe anaemia
5	m	painful crisis
5	m	acute chest syndrome
11	m	painful crisis
5	m	severe anaemia
9	m	voc	severe malaria
1.03	m	bronchopneomonia
1.06	m	stroke	septicaemia
1	f	severe anaemia
5.06	f	stroke	severe malaria
4	m	voc	severe anaemia
8	f	lobar pneumonia
7.06	m	painful crisis
14	m	severe anaemia	heart failure
4	f	severe anaemia	voc
5	f	stroke	severe anaemia
7	m	severe anaemia	bacteraemia
6.06	m	pneumonia
7	m	painful crisis
7.06	f	severe anaemia	septicaemia
13	f	haemolytic anaemia
5.06	f	painful crisis
13	f	voc
14	m	severe anaemia
1.03	m	severe anaemia
0.11	m	painful crisis
9	m	voc	urti
7	f	voc
4	f	pneumonia
11	f	septicaemia
5.02	m	mesenteric crisis
3.1	m	stroke	acute chest syndrome
3	f	voc	septicaemia
7	m	severe anaemia	painful crisis
1.07	f	painful crisis
3.05	f	severe anaemia
3.05	m	voc	urti
4	f	stroke	voc
2.03	f	severe anaemia	voc
5	m	voc
1.09	m	severe anaemia	bacteraemia
1.08	m	severe anaemia
6	f	haemolytic crisis
6.06	f	severe anaemia
10	m	voc
10	m	painful crisis
3.07	f	stroke	severe anaemia
2	f	voc	dactlylitis
9	f	severe anaemia
4	f	pneumonia
8	f	septicaemia
2.03	m	acute chest syndrome
1.04	f	pneumonia
5	f	pneumonia
4.06	m	stroke	severe malaria
11	m	severe malaria	voc
9	m	voc
1.1	m	severe anaemia
9	m	painful crisis
4.06	m	voc	acute chest syndrome
6	f	voc	stroke
8	m	voc	urti
6	m	severe anaemia
10	f	severe anaemia
5	f	severe anaemia	severe malaria
8	f	painful crisis
7	f	painful crisis
9	m	severe anaemia
2	m	severe anaemia	septicaemia
1.03	m	severe anaemia
4	m	severe anaemia	painful crisis
1.01	m	dactylitis
6	m	urti
7	m	pneumonia
11	m	severe anaemia
6	m	severe anaemia	septicaemia
5.06	f	anaemia
8	m	voc	severe anaemia
4	f	voc	severe anaemia
7	m	voc
5	f	severe anaemia
0.09	m	severe anaemia	voc
1	f	acute chest syndrome
4	m	stroke
0.09	m	severe anaemia	septicaemia
3	m	voc
1.11	m	pneumonia
5.06	m	painful crisis	stroke
9.06	f	acute chest syndrome
5	f	painful crisis
6.06	f	severe anaemia
6	f	voc	stroke
8	m	voc
9	m	painful crisis
8.06	m	painful crisis
9	f	voc
6	f	severe malaria
4.06	f	voc
1	m	voc
8	f	septicaemia
2.06	m	severe anaemia
12	m	severe anaemia
6	f	voc
4	m	stroke	severe anaemia
13	f	painful crisis
6	f	painful crisis
9	m	haemolytic crisis
6	f	acute chest syndrome
2.06	f	severe anaemia
4	f	voc
3	f	voc
6.06	m	severe anaemia	heart failure
2.03	f	severe anaemia
13	f	voc
3	f	voc
3.06	m	severe anaemia
4	m	painful crisis
[truncated: 870 more rows]
